# Supplementary material for: Identifying Glucose Metabolism Status in Nondiabetic Japanese Adults Using Machine Learning Model with Simple Questionnaire
Source: Comput Math Methods Med. 2022 Sep 9;2022:1026121. doi: 10.1155/2022/1026121 (PMC9481387; doi:10.1155/2022/1026121)
Supplement: Supplementary Materials — Supplementary Figure 1: questionnaire on lifestyle and physical characteristics. Supplementary Table 1: characteristics of the preprocessed questionnaire answers for each glycometabolic category. Supplementary Table 2: characteristics of the participants in each glycometabolic category in the external validation. Data are presented as mean (95% confidence interval), percentage, or number of individuals. ∗p < 0.05 vs. category 1. Abbreviations: BMI: body mass index; x mPG: x-min postload plasma glucose level during the OGTT. Supplementary Table 3: characteristics of the questionnaire answers for each glycometabolic category used in the external validation of the random forest model. [file 1026121.f1.zip]

Archive with 2 entries (2 files):
- STROBE-checklist_revised.docx
- Supplementary_materials_revised.docx
